# Supplementary material for: Fine Alignment of Thermographic Images for Robotic Inspection of Parts with Complex Geometries
Source: Sensors (Basel). 2022 Aug 20;22(16):6267. doi: 10.3390/s22166267 (PMC9412682; doi:10.3390/s22166267)
Supplement: Supplementary file 1 [file sensors-22-06267-s001.zip]

Archive with 1 entries (1 files):
- sensors-1835541-supplementary.mp4
